# Supplementary material for: Alcohol-Attributable Death and Burden of Illness among Aboriginal and Non-Aboriginal Populations in Remote Australia, 2014–2018
Source: Int J Environ Res Public Health. 2023 Nov 15;20(22):7066. doi: 10.3390/ijerph20227066 (PMC10671330; doi:10.3390/ijerph20227066)
Supplement: Supplementary file 1 [file ijerph-20-07066-s001.zip]

Archive with 1 entries (1 files):
- ijerph-2651097-supplementary.pdf
